# Supplementary material for: Heterologous Expression, Purification, and Immunomodulatory Effects of Recombinant Lipoprotein GUDIV-103 Isolated from Ureaplasma diversum
Source: Microorganisms. 2022 May 16;10(5):1032. doi: 10.3390/microorganisms10051032 (PMC9147684; doi:10.3390/microorganisms10051032)
Supplement: Supplementary file 1 [file microorganisms-10-01032-s001.zip]

Archive with 1 entries (1 files):
- microorganisms-1705492-supplementary.pdf
